# Supplementary material for: Network medicine approaches for identification of novel prognostic systems biomarkers and drug candidates for papillary thyroid carcinoma
Source: J Cell Mol Med. 2023 Oct 19;27(24):4171–80. doi: 10.1111/jcmm.18002 (PMC10746936; doi:10.1111/jcmm.18002)
Supplement: Supplementary file 1 — Table S1. Repurposed drugs and text mining results of candidates. [file JCMM-27-4171-s001.xlsx]

## Sheet: Sheet1
Drug Name	Number of Drug Related Article	Number of Keyword Related Article		Cancer TF-IDF	Thyroid Cancer TF- IDF	Overlap Score	Cell line	Dose(μm)	Time(h)	Reversible DEGs
		Thyroid Cancer	Cancer							Up-Regulated	Down-Regulated
16-Hydroxytriptolide	1619	18	307	0.00227773	0.004353	0.2143	LOVO	0.08	6	CD55, DUSP5	FHL1
4-Demethoxydaunorubicin hydrochloride	3	0	0	0	0	0.2143	OV7	0.08	6	CD55, SLC34A2, ST6GALNAC5	-
Amiodarone Hydrochloride	11691	65	343	0.0018448	0.011394	0.2143	SW948	10	6	DUSP5	FHL1, SELENBP1
AS605240	97	0	21	0.000216827	0	0.2143	A375	10	24	CD55, DUSP5	SELENBP1
AZD8055	238	3	154	0.00144737	0.000919	0.2143	U937	10	6	-	FHL1, SELENBP1, TCF7L1
BD 1063 dihydrochloride	87	0	5	5.2187e-05	0	0.2143	HCC515	10	24	PROS1	DIO1, FHL1
BRD-A60245366	39	0	12	0.000135188	0	0.2143	HA1E	10	6	DUSP5	FHL1, SELENBP1
BRD-K03829970	15787	49	1695	0.00859086	0.008094	0.2143	HCC515	10	6	AHNAK2, DUSP5	FHL1
BRD-K04548931	7800	87	7205	0.0417616	0.016435	0.2143	A549	10	24	AHNAK2, CD55	FHL1
BRD-K11927976	601	0	61	0.000514979	0	0.2143	A549	10	6	DUSP5	FHL1, SELENBP1
BRD-K14618467	246	1	72	0.000674237	0.000305	0.2143	A375	10	6	CD55, DUSP5	FHL1
BRD-K35708212	22725	13	1209	0.005673	0.001988	0.2143	ASC	10	24	AHNAK2, CD55, DUSP5, FN1	-
BRD-K38615104	141423	297	17090	0.0479367	0.027152	0.2143	HA1E	10	6	DUSP5	FHL1, SELENBP1
BRD-K54256913	230	2	220	0.00207544	0.000615	0.2143	LOVO	10	6	DUSP5, FN1	FHL1
BRD-K57080016	780	60	709	0.00579477	0.015983	0.2143	SKMEL28	80	6	DUSP5	FHL1, SELENBP1
BRD-K67860401	141	1	47	0.000467131	0.000324	0.2143	A549	10	6	CD55	FHL1, SELENBP1
Cyclosporine	61089	48	7438	0.0273086	0.005744	0.2143	HCC515	10	24	PROS1	FHL1, SELENBP1
Dorsomorphin dihydrochloride	268645	421	38161	0.0817636	0.029399	0.2143	HCC15	10	6	DUSP5	FHL1, SELENBP1
Doxorubicin	1465858	5053	264571	0.103441	0.06439	0.2143	HA1E	10	6	DUSP5	FHL1, SELENBP1
Doxorubicin hydrochloride	108581	6666	69093	0.212651	0.668678	0.2143	PC3	10	24	DUSP5	FHL1, SELENBP1
ER 27319 maleate	601	0	62	0.000523422	0	0.2143	PC3	10	6	AHNAK2, DUSP5, FN1	-
ERK inhibitor 11e	18	0	13	0.00015683	0	0.2143	HCT116	0.5	6	CD55, DUSP5	FHL1
F3055	925	2	677	0.00541407	0.000521	0.2143	A375	10	6	DUSP5, FN1	SELENBP1
GSK2334470	1017	9	547	0.0043209	0.002317	0.2857	RKO	0.1	6	-	DIO1, FHL1, SELENBP1,TPO
HLI 373	3	0	2	2.7827e-05	0	0.2143	HCT116	10	6	DUSP5	FHL1, SELENBP1
HY-10518	158	1	66	0.000648215	0.00032	0.2143	A549	10	24	AHNAK2	FHL1, SELENBP1
L-6307	183	4	150	0.00145047	0.001261	0.2143	A375	10	6	CD55, DUSP5	SELENBP1
Mitoxantrone	6672	22	5148	0.0306689	0.004272	0.2143	PC3	10	24	AHNAK2, DUSP5	SELENBP1
N9-isoproplyolomoucine	454	0	119	0.00103909	0	0.2857	SW948	122.55	6	CD55, DUSP5	DIO1, FHL1
NSC 23766	439	0	112	0.000981851	0	0.2143	SNGM	160	6	AHNAK2, DUSP5	FHL1
Piperlongumine (HPLC)	408	1	248	0.00219285	0.000288	0.2143	HCT116	10	6	DUSP5	FHL1, SELENBP1
QS 11	1416	4	89	0.000672627	0.000985	0.2143	WSUDLCL2	10	6	CD55, FN1	FHL1
S1122	144	27	102	0.00101156	0.008727	0.2143	PC3	10	24	DUSP5	DIO1, FHL1, SELENBP1
Sinensetin	143	0	19	0.000188564	0	0.2143	HA1E	10	24	DUSP5, FN1	FHL1
TWS119	66	0	23	0.000246619	0	0.2143	HA1E	1	24	FN1	FHL1, SELENBP1
Vorinostat	20477	54	4914	0.0235864	0.008448	0.2143	RKO	10	6	AHNAK2, FN1	FHL1
